# Supplementary material for: An isotopic perspective on equid selection in cult at Tell eṣ-Ṣâfi/Gath, Israel
Source: PLoS One. 2025 Jul 9;20(7):e0326421. doi: 10.1371/journal.pone.0326421 (PMC12240359; doi:10.1371/journal.pone.0326421)
Supplement: S4 Table — (XLSX) [file pone.0326421.s004.xlsx]

## Sheet: S1 Table
Locus	Individual	Tooth	Total # of samples/tooth
19E82D04	EQ2	M1	20
19E82D04	EQ2	M2	26
19E82D04	EQ2	M3	19
19E83C09	EQ3	M1	14
19E83C09	EQ3	M2	16
19E83C09	EQ3	M3	16
20E93A05	EQ4	M1	19
20E93A05	EQ4	M2	24
20E93A05	EQ4	M3	6
20E93A12	EQ21	M1	31
20E93A12	EQ21	M2	26
20E93A12	EQ21	M3	17

## Sheet: S2 Table
Individual	Locus	Basket	Tooth	Side	Distance from REJ (mm)	13C/12C vPDB	18O/16O vPDB
EQ2	19E82D04	19E82D119	LM1	Right	13.5	-1.007	0.888507
EQ2	19E82D04	19E82D119	LM1	Right	19.1	-0.675	0.543165
EQ2	19E82D04	19E82D119	LM1	Right	24.05	-0.771	0.970962
EQ2	19E82D04	19E82D119	LM1	Right	29.59	-0.311	0.704195
EQ2	19E82D04	19E82D119	LM1	Right	35.2	-0.036	0.155141
EQ2	19E82D04	19E82D119	LM1	Right	39.6	0.748	0.608159
EQ2	19E82D04	19E82D119	LM1	Right	44	0.002	0.159022
EQ2	19E82D04	19E82D119	LM1	Right	48.05	0.51	1.02043
EQ2	19E82D04	19E82D119	LM1	Right	53.05	-1.366	1.58598
EQ2	19E82D04	19E82D119	LM1	Right	58.35	-1.672	1.9255
EQ2	19E82D04	19E82D119	LM2	Right	6.4	-4.255	-1.18257
EQ2	19E82D04	19E82D119	LM2	Right	9.5	-5.303	0.0241833
EQ2	19E82D04	19E82D119	LM2	Right	13.5	-4.394	-0.111625
EQ2	19E82D04	19E82D119	LM2	Right	17.7	-3.201	0.864255
EQ2	19E82D04	19E82D119	LM2	Right	22.5	-2.687	0.0639558
EQ2	19E82D04	19E82D119	LM2	Right	29.4	-3.649	0.733297
EQ2	19E82D04	19E82D119	LM2	Right	33.9	-1.293	-0.708212
EQ2	19E82D04	19E82D119	LM2	Right	37.3	-1.387	0.263788
EQ2	19E82D04	19E82D119	LM2	Right	41.1	-0.632	0.901118
EQ2	19E82D04	19E82D119	LM2	Right	45.6	-0.605	0.808962
EQ2	19E82D04	19E82D119	LM2	Right	51.3	-1.105	1.38809
EQ2	19E82D04	19E82D119	LM2	Right	58.5	0.041	1.00297
EQ2	19E82D04	19E82D119	LM3	Right	3	-7.008	1.15236
EQ2	19E82D04	19E82D119	LM3	Right	8	-4.778	1.13587
EQ2	19E82D04	19E82D119	LM3	Right	14	-3.992	1.43077
EQ2	19E82D04	19E82D119	LM3	Right	19.5	-5.049	1.39973
EQ2	19E82D04	19E82D119	LM3	Right	24.2	-3.292	0.189094
EQ2	19E82D04	19E82D119	LM3	Right	29.5	-3.177	0.200734
EQ2	19E82D04	19E82D119	LM3	Right	35.5	-2.473	1.19214
EQ2	19E82D04	19E82D119	LM3	Right	41	-2.113	0.359824
EQ2	19E82D04	19E82D119	LM3	Right	46	-1.574	1.60441
EQ2	19E82D04	19E82D119	LM3	Right	50	-2.521	1.86342
EQ3	19E83C09	19E83C306	LM1	Right	7.68	-2.174	0.651812
EQ3	19E83C09	19E83C306	LM1	Right	13.26	0.131	0.170662
EQ3	19E83C09	19E83C306	LM1	Right	16.94	0.076	-0.145577
EQ3	19E83C09	19E83C306	LM1	Right	22.8	-0.478	0.273489
EQ3	19E83C09	19E83C306	LM1	Right	29.26	-0.682	0.0746265
EQ3	19E83C09	19E83C306	LM1	Right	33.88	0.501	0.900148
EQ3	19E83C09	19E83C306	LM1	Right	40.28	-0.526	0.186183
EQ3	19E83C09	19E83C306	LM2	Right	11.8	-3.641	0.962231
EQ3	19E83C09	19E83C306	LM2	Right	17.36	-2.676	1.85372
EQ3	19E83C09	19E83C306	LM2	Right	22.26	-3.044	1.34735
EQ3	19E83C09	19E83C306	LM2	Right	27.6	-1.785	1.12423
EQ3	19E83C09	19E83C306	LM2	Right	31.58	-1.407	1.17273
EQ3	19E83C09	19E83C306	LM2	Right	37.02	0.418	1.04178
EQ3	19E83C09	19E83C306	LM2	Right	43.26	0.044	-0.454056
EQ3	19E83C09	19E83C306	LM2	Right	48.85	0.436	2.03027
EQ3	19E83C09	19E83C306	LM3	Right	10.16	-2.4	1.31048
EQ3	19E83C09	19E83C306	LM3	Right	15.22	-2.724	1.33279
EQ3	19E83C09	19E83C306	LM3	Right	20.5	-3.638	2.07392
EQ3	19E83C09	19E83C306	LM3	Right	23.6	-2.984	1.75671
EQ3	19E83C09	19E83C306	LM3	Right	27.42	-2.315	2.45418
EQ3	19E83C09	19E83C306	LM3	Right	33.12	-2.765	2.10205
EQ3	19E83C09	19E83C306	LM3	Right	38.38	-2.479	1.65873
EQ3	19E83C09	19E83C306	LM3	Right	43.4	-1.917	2.15638
EQ4	20E93A05	20E93A256	LM1	Left	7.4	-7.125	0.635321
EQ4	20E93A05	20E93A256	LM1	Left	11.5	-5.815	1.16012
EQ4	20E93A05	20E93A256	LM1	Left	15.49	-4.101	0.505333
EQ4	20E93A05	20E93A256	LM1	Left	19.56	-2.754	0.595549
EQ4	20E93A05	20E93A256	LM1	Left	23.8	-3.43	1.2581
EQ4	20E93A05	20E93A256	LM1	Left	27.93	-3.34	0.481082
EQ4	20E93A05	20E93A256	LM1	Left	31.8	-3.333	-0.914835
EQ4	20E93A05	20E93A256	LM1	Left	35.98	-3.192	-0.095134
EQ4	20E93A05	20E93A256	LM1	Left	39.7	-1.999	-0.0650622
EQ4	20E93A05	20E93A256	LM1	Left	43.5	-1.311	0.307441
EQ4	20E93A05	20E93A256	LM2	Left	5.5	-4.749	0.552866
EQ4	20E93A05	20E93A256	LM2	Left	9	-7.509	0.422878
EQ4	20E93A05	20E93A256	LM2	Left	14	-4.03	1.27459
EQ4	20E93A05	20E93A256	LM2	Left	16.7	-4.296	0.885597
EQ4	20E93A05	20E93A256	LM2	Left	20.7	-4.234	0.951561
EQ4	20E93A05	20E93A256	LM2	Left	25	-5.456	1.63254
EQ4	20E93A05	20E93A256	LM2	Left	29.3	-5.443	0.494662
EQ4	20E93A05	20E93A256	LM2	Left	33.4	-3.348	0.516004
EQ4	20E93A05	20E93A256	LM2	Left	37	-3.822	0.46071
EQ4	20E93A05	20E93A256	LM2	Left	40.3	-3.506	0.397656
EQ4	20E93A05	20E93A256	LM2	Left	44.4	-2.765	0.915668
EQ4	20E93A05	20E93A256	LM2	Left	47.7	-3.418	0.739118
EQ4	20E93A05	20E93A256	LM3	Left	33	-6.804	0.278339
EQ4	20E93A05	20E93A256	LM3	Left	36	-5.622	0.603309
EQ4	20E93A05	20E93A256	LM3	Left	40	-5.022	0.526674
EQ21	20E93A12	20E93A139	LM1	Right	5.35	-10.274	-2.65706
EQ21	20E93A12	20E93A139	LM1	Right	10	-10.364	-3.20903
EQ21	20E93A12	20E93A139	LM1	Right	13.8	-10.52	-2.51349
EQ21	20E93A12	20E93A139	LM1	Right	17.51	-10.689	-2.62408
EQ21	20E93A12	20E93A139	LM1	Right	21.55	-10.682	-2.76377
EQ21	20E93A12	20E93A139	LM1	Right	24.71	-10.564	-3.50878
EQ21	20E93A12	20E93A139	LM1	Right	29.39	-10.396	-2.19822
EQ21	20E93A12	20E93A139	LM1	Right	33.6	-10.418	-2.69004
EQ21	20E93A12	20E93A139	LM1	Right	37.88	-10.313	-2.10025
EQ21	20E93A12	20E93A139	LM1	Right	41.6	-10.537	-0.720823
EQ21	20E93A12	20E93A139	LM1	Right	45.39	-10.956	-0.872152
EQ21	20E93A12	20E93A139	LM1	Right	49.1	-11.22	-0.692691
EQ21	20E93A12	20E93A139	LM1	Right	52.78	-11.197	-0.872152
EQ21	20E93A12	20E93A139	LM1	Right	56.21	-11.223	-0.0689424
EQ21	20E93A12	20E93A139	LM1	Right	59.75	-11.024	-0.605386
EQ21	20E93A12	20E93A139	LM1	Right	63.64	-10.801	-0.860511
EQ21	20E93A12	20E93A139	LM2	Right	5	-10.121	-2.43686
EQ21	20E93A12	20E93A139	LM2	Right	9	-9.97	-2.39224
EQ21	20E93A12	20E93A139	LM2	Right	11	-10.381	-2.73855
EQ21	20E93A12	20E93A139	LM2	Right	15	-11.419	-2.63629
EQ21	20E93A12	20E93A139	LM2	Right	19	-10.778	-2.10316
EQ21	20E93A12	20E93A139	LM2	Right	23	-11.081	-1.55992
EQ21	20E93A12	20E93A139	LM2	Right	27	-11.067	-1.39986
EQ21	20E93A12	20E93A139	LM2	Right	30.5	-10.847	-1.59097
EQ21	20E93A12	20E93A139	LM2	Right	34.5	-10.497	-2.80742
EQ21	20E93A12	20E93A139	LM2	Right	38	-10.603	-2.31366
EQ21	20E93A12	20E93A139	LM2	Right	41.5	-10.478	-2.30493
EQ21	20E93A12	20E93A139	LM2	Right	45.5	-10.633	-2.55909
EQ21	20E93A12	20E93A139	LM2	Right	49	-10.726	-2.31075
EQ21	20E93A12	20E93A139	LM3	Right	3	-10.457	-1.6482
EQ21	20E93A12	20E93A139	LM3	Right	7	-10.288	-2.47663
EQ21	20E93A12	20E93A139	LM3	Right	11	-9.964	-2.56103
EQ21	20E93A12	20E93A139	LM3	Right	15	-9.804	-2.83943
EQ21	20E93A12	20E93A139	LM3	Right	18	-9.942	-3.33125
EQ21	20E93A12	20E93A139	LM3	Right	22	-9.963	-3.20903
EQ21	20E93A12	20E93A139	LM3	Right	26	-10.028	-3.33125
EQ21	20E93A12	20E93A139	LM3	Right	31	-10.389	-3.18186

## Sheet: S3 Table
Individual	Locus	Basket	Tooth	Side	Distance from REJ (mm)	87Sr/86Sr
EQ2	19E82D04	19E82D119	LM1	Right	9.61	0.708293
EQ2	19E82D04	19E82D119	LM1	Right	15.91	0.708271
EQ2	19E82D04	19E82D119	LM1	Right	21.05	0.708296
EQ2	19E82D04	19E82D119	LM1	Right	26.14	0.708292
EQ2	19E82D04	19E82D119	LM1	Right	31.75	0.708217
EQ2	19E82D04	19E82D119	LM1	Right	37.2	0.708262
EQ2	19E82D04	19E82D119	LM1	Right	40.07	0.708218
EQ2	19E82D04	19E82D119	LM1	Right	45.6	0.708214
EQ2	19E82D04	19E82D119	LM1	Right	50.75	0.708239
EQ2	19E82D04	19E82D119	LM1	Right	55.5	0.708225
EQ2	19E82D04	19E82D119	LM2	Right	4.8	0.708307
EQ2	19E82D04	19E82D119	LM2	Right	7.1	0.708218
EQ2	19E82D04	19E82D119	LM2	Right	12.3	0.708209
EQ2	19E82D04	19E82D119	LM2	Right	14.5	0.708194
EQ2	19E82D04	19E82D119	LM2	Right	19.9	0.708216
EQ2	19E82D04	19E82D119	LM2	Right	25.5	0.708204
EQ2	19E82D04	19E82D119	LM2	Right	31.2	0.708256
EQ2	19E82D04	19E82D119	LM2	Right	35.8	0.708244
EQ2	19E82D04	19E82D119	LM2	Right	39.3	0.708239
EQ2	19E82D04	19E82D119	LM2	Right	43.4	0.708248
EQ2	19E82D04	19E82D119	LM2	Right	46.9	0.708264
EQ2	19E82D04	19E82D119	LM2	Right	49.5	0.708265
EQ2	19E82D04	19E82D119	LM2	Right	54.3	0.708293
EQ2	19E82D04	19E82D119	LM2	Right	59.3	0.708277
EQ2	19E82D04	19E82D119	LM3	Right	6	0.708294
EQ2	19E82D04	19E82D119	LM3	Right	11	0.70824
EQ2	19E82D04	19E82D119	LM3	Right	17	0.708178
EQ2	19E82D04	19E82D119	LM3	Right	22	0.70826
EQ2	19E82D04	19E82D119	LM3	Right	26.4	0.708205
EQ2	19E82D04	19E82D119	LM3	Right	33.2	0.708181
EQ2	19E82D04	19E82D119	LM3	Right	39	0.708212
EQ2	19E82D04	19E82D119	LM3	Right	44	0.7082
EQ2	19E82D04	19E82D119	LM3	Right	48.8	0.708196
EQ3	19E83C09	19E83C306	LM1	Right	5.94	0.708231
EQ3	19E83C09	19E83C306	LM1	Right	10.2	0.708314
EQ3	19E83C09	19E83C306	LM1	Right	15.31	0.708303
EQ3	19E83C09	19E83C306	LM1	Right	19.74	0.7083
EQ3	19E83C09	19E83C306	LM1	Right	25.78	0.708332
EQ3	19E83C09	19E83C306	LM1	Right	31.8	0.708329
EQ3	19E83C09	19E83C306	LM1	Right	36.7	0.708304
EQ3	19E83C09	19E83C306	LM2	Right	9.24	0.70826
EQ3	19E83C09	19E83C306	LM2	Right	14.16	0.708248
EQ3	19E83C09	19E83C306	LM2	Right	19.76	0.70823
EQ3	19E83C09	19E83C306	LM2	Right	24.71	0.708225
EQ3	19E83C09	19E83C306	LM2	Right	29.58	0.708275
EQ3	19E83C09	19E83C306	LM2	Right	34.78	0.708291
EQ3	19E83C09	19E83C306	LM2	Right	39.82	0.708332
EQ3	19E83C09	19E83C306	LM2	Right	46.4	0.708327
EQ3	19E83C09	19E83C306	LM3	Right	8.46	0.70821
EQ3	19E83C09	19E83C306	LM3	Right	12.98	0.708134
EQ3	19E83C09	19E83C306	LM3	Right	17.96	0.708244
EQ3	19E83C09	19E83C306	LM3	Right	22.52	0.708246
EQ3	19E83C09	19E83C306	LM3	Right	25.66	0.708247
EQ3	19E83C09	19E83C306	LM3	Right	30.26	0.708269
EQ3	19E83C09	19E83C306	LM3	Right	35.6	0.708282
EQ3	19E83C09	19E83C306	LM3	Right	41.4	0.708243
EQ4	20E93A05	20E93A256	LM1	Left	9.08	0.708231
EQ4	20E93A05	20E93A256	LM1	Left	13.45	0.708234
EQ4	20E93A05	20E93A256	LM1	Left	17.37	0.7082
EQ4	20E93A05	20E93A256	LM1	Left	21.61	0.708219
EQ4	20E93A05	20E93A256	LM1	Left	26.11	0.708215
EQ4	20E93A05	20E93A256	LM1	Left	29.98	0.7083
EQ4	20E93A05	20E93A256	LM1	Left	34.08	0.708304
EQ4	20E93A05	20E93A256	LM1	Left	38.1	0.708308
EQ4	20E93A05	20E93A256	LM1	Left	41.84	0.708302
EQ4	20E93A05	20E93A256	LM2	Left	3.5	0.70828
EQ4	20E93A05	20E93A256	LM2	Left	7.2	0.708278
EQ4	20E93A05	20E93A256	LM2	Left	11.2	0.708229
EQ4	20E93A05	20E93A256	LM2	Left	15.2	0.70821
EQ4	20E93A05	20E93A256	LM2	Left	19	0.708226
EQ4	20E93A05	20E93A256	LM2	Left	23.2	0.708205
EQ4	20E93A05	20E93A256	LM2	Left	27.6	0.708224
EQ4	20E93A05	20E93A256	LM2	Left	30.7	0.708199
EQ4	20E93A05	20E93A256	LM2	Left	34.6	0.708217
EQ4	20E93A05	20E93A256	LM2	Left	38.5	0.708204
EQ4	20E93A05	20E93A256	LM2	Left	42.2	0.708222
EQ4	20E93A05	20E93A256	LM2	Left	46.2	0.708226
EQ4	20E93A05	20E93A256	LM3	Left	31	0.708282
EQ4	20E93A05	20E93A256	LM3	Left	34	0.708272
EQ4	20E93A05	20E93A256	LM3	Left	38	0.708222
EQ21	20E93A12	20E93A139	LM1	Right	7.3	0.70839
EQ21	20E93A12	20E93A139	LM1	Right	12.05	0.708356
EQ21	20E93A12	20E93A139	LM1	Right	15.57	0.708398
EQ21	20E93A12	20E93A139	LM1	Right	19.25	0.708392
EQ21	20E93A12	20E93A139	LM1	Right	23.59	0.708388
EQ21	20E93A12	20E93A139	LM1	Right	26.95	0.7084
EQ21	20E93A12	20E93A139	LM1	Right	31.85	0.708415
EQ21	20E93A12	20E93A139	LM1	Right	35.42	0.708406
EQ21	20E93A12	20E93A139	LM1	Right	39.7	0.708384
EQ21	20E93A12	20E93A139	LM1	Right	43.58	0.708385
EQ21	20E93A12	20E93A139	LM1	Right	47.09	0.708399
EQ21	20E93A12	20E93A139	LM1	Right	50.08	0.708414
EQ21	20E93A12	20E93A139	LM1	Right	55	0.708399
EQ21	20E93A12	20E93A139	LM1	Right	57.62	0.708388
EQ21	20E93A12	20E93A139	LM1	Right	61.6	0.708398
EQ21	20E93A12	20E93A139	LM2	Right	2.5	0.708416
EQ21	20E93A12	20E93A139	LM2	Right	7	0.708414
EQ21	20E93A12	20E93A139	LM2	Right	10	0.708412
EQ21	20E93A12	20E93A139	LM2	Right	13	0.708373
EQ21	20E93A12	20E93A139	LM2	Right	17	0.708392
EQ21	20E93A12	20E93A139	LM2	Right	21	0.708398
EQ21	20E93A12	20E93A139	LM2	Right	25.5	0.708404
EQ21	20E93A12	20E93A139	LM2	Right	29	0.708393
EQ21	20E93A12	20E93A139	LM2	Right	32.5	0.708398
EQ21	20E93A12	20E93A139	LM2	Right	36	0.708395
EQ21	20E93A12	20E93A139	LM2	Right	40	0.708389
EQ21	20E93A12	20E93A139	LM2	Right	44	0.708391
EQ21	20E93A12	20E93A139	LM2	Right	47	0.708395
EQ21	20E93A12	20E93A139	LM3	Right	1.5	0.708439
EQ21	20E93A12	20E93A139	LM3	Right	5	0.708406
EQ21	20E93A12	20E93A139	LM3	Right	9	0.708405
EQ21	20E93A12	20E93A139	LM3	Right	13	0.708402
EQ21	20E93A12	20E93A139	LM3	Right	16	0.708375
EQ21	20E93A12	20E93A139	LM3	Right	20	0.708384
EQ21	20E93A12	20E93A139	LM3	Right	24	0.708386
EQ21	20E93A12	20E93A139	LM3	Right	28	0.70839
EQ21	20E93A12	20E93A139	LM3	Right	32.5	0.708391

## Sheet: S4 Table
Obs	_DIMENS_	_MATRIX_	_TYPE_	_LABEL_	_NAME_	Dim1	Dim2	Dim3	Dim4
1	4	.	CONFIG	EQ1	EQ1	10.7835	0.690411	0.00337287	0.00169686
2	4	.	CONFIG	EQ1	EQ12	2.96493	-0.755243	-0.00100777	7.88321e-06
3	4	.	CONFIG	EQ1	EQ13	3.54499	-0.447528	-0.000940897	-0.000280313
4	4	.	CONFIG	EQ1	EQ14	3.54123	-0.393336	-0.000948203	-0.000314484
5	4	.	CONFIG	EQ1	EQ15	4.61622	-1.43787	-0.00066609	0.00053667
6	4	.	CONFIG	EQ1	EQ16	2.11934	-1.56955	-0.00118555	0.000397979
7	4	.	CONFIG	EQ1	EQ17	2.69268	-1.16506	-0.00105711	0.000229631
8	4	.	CONFIG	EQ1	EQ18	2.76453	-0.756526	-0.00100595	3.18023e-05
9	4	.	CONFIG	EQ1	EQ19	3.04878	-0.519399	-0.00100425	-9.55589e-05
10	4	.	CONFIG	EQ1	EQ110	4.45688	-0.587398	-0.000672467	0.000109007
11	4	.	CONFIG	EQ1	EQ111	3.78997	-1.08785	-0.000885243	0.000172039
12	4	.	CONFIG	EQ1	EQ112	3.36551	-0.749774	-0.000964862	-4.99963e-05
13	4	.	CONFIG	EQ1	EQ113	3.45996	-0.666392	-0.000949268	-0.00011686
14	4	.	CONFIG	EQ1	EQ114	3.62303	-0.128021	-0.000945123	-0.000499519
15	4	.	CONFIG	EQ1	EQ115	4.48062	-0.929005	-0.000688666	0.000295539
16	4	.	CONFIG	EQ1	EQ116	1.62909	1.158	-0.000166304	-0.000643871
17	4	.	CONFIG	EQ1	EQ117	2.38504	0.377176	-0.00064775	-0.000309479
18	4	.	CONFIG	EQ1	EQ118	1.96383	-0.774239	-0.000997827	7.61272e-05
19	4	.	CONFIG	EQ1	EQ119	3.13849	-0.367837	-0.000990763	-0.000133342
20	4	.	CONFIG	EQ1	EQ120	3.77892	0.513698	-0.00095187	-0.000470934
21	4	.	CONFIG	EQ1	EQ121	3.96527	0.717104	-0.000717286	-0.000305596
22	4	.	CONFIG	EQ1	EQ122	4.39897	0.246034	-0.000691875	-0.00023383
23	4	.	CONFIG	EQ1	EQ123	-3.30487	2.91944	0.000694051	-2.05155e-05
24	4	.	CONFIG	EQ1	EQ124	-3.69376	2.74558	0.000532931	0.000144995
25	4	.	CONFIG	EQ1	EQ125	-0.496881	2.90159	0.00113118	-4.27167e-05
26	4	.	CONFIG	EQ2_EQ4	EQ2_EQ4	5.78574	0.383986	0.000344398	0.000381725
27	4	.	CONFIG	EQ2_EQ4	EQ2_EQ42	6.09301	0.75151	0.000771428	0.000298997
28	4	.	CONFIG	EQ2_EQ4	EQ2_EQ43	6.02689	0.318088	0.000572368	0.000336606
29	4	.	CONFIG	EQ2_EQ4	EQ2_EQ44	6.46729	0.616098	0.00111251	0.000216285
30	4	.	CONFIG	EQ2_EQ4	EQ2_EQ45	6.70357	1.18289	0.00151956	0.000183773
31	4	.	CONFIG	EQ2_EQ4	EQ2_EQ46	7.51709	0.78531	0.00206278	0.000211999
32	4	.	CONFIG	EQ2_EQ4	EQ2_EQ47	6.74175	1.18166	0.00155291	0.000181231
33	4	.	CONFIG	EQ2_EQ4	EQ2_EQ48	7.30824	0.357528	0.00187011	7.90311e-05
34	4	.	CONFIG	EQ2_EQ4	EQ2_EQ49	5.47595	-0.336694	-9.39231e-05	0.000457097
35	4	.	CONFIG	EQ2_EQ4	EQ2_EQ410	5.19422	-0.69661	-0.000337674	0.000473037
36	4	.	CONFIG	EQ2_EQ4	EQ2_EQ411	2.40199	2.22494	0.000389134	-0.00170079
37	4	.	CONFIG	EQ2_EQ4	EQ2_EQ412	1.44016	0.948444	-0.00026612	-0.000629537
38	4	.	CONFIG	EQ2_EQ4	EQ2_EQ413	2.33756	1.14693	-0.000329338	-0.000569628
39	4	.	CONFIG	EQ2_EQ4	EQ2_EQ414	3.59534	0.256097	-0.00123347	-0.000457079
40	4	.	CONFIG	EQ2_EQ4	EQ2_EQ415	4.05263	1.0901	-0.000465008	-0.000171348
41	4	.	CONFIG	EQ2_EQ4	EQ2_EQ416	3.13934	0.355686	-0.00155833	-0.000355712
42	4	.	CONFIG	EQ2_EQ4	EQ2_EQ417	5.38975	1.95704	0.000769809	0.000185219
43	4	.	CONFIG	EQ2_EQ4	EQ2_EQ418	5.36335	0.980862	0.000190211	0.000332955
44	4	.	CONFIG	EQ2_EQ4	EQ2_EQ419	6.16072	0.397399	0.00073335	0.000295892
45	4	.	CONFIG	EQ2_EQ4	EQ2_EQ420	6.18126	0.491205	0.000780549	0.000288861
46	4	.	CONFIG	EQ2_EQ4	EQ2_EQ421	5.72261	-0.121186	0.000163891	0.000422806
47	4	.	CONFIG	EQ2_EQ4	EQ2_EQ422	6.83916	0.342438	0.00143333	0.000121044
48	4	.	CONFIG	EQ2_EQ4	EQ2_EQ423	6.83916	0.342438	0.00140289	0.000137981
49	4	.	CONFIG	EQ2_EQ4	EQ2_EQ424	6.83916	0.342438	0.00143643	0.00013299
50	4	.	CONFIG	EQ2_EQ4	EQ2_EQ425	-0.182533	-0.295208	-0.00101293	0.000249887
51	4	.	CONFIG	EQ2_EQ4	EQ2_EQ426	2.04096	-0.124179	-0.000747546	-0.0002082
52	4	.	CONFIG	EQ2_EQ4	EQ2_EQ427	2.84551	-0.363885	-0.00117756	-0.000103611
53	4	.	CONFIG	EQ2_EQ4	EQ2_EQ428	1.7889	-0.406186	-0.000835713	-0.000114071
54	4	.	CONFIG	EQ2_EQ4	EQ2_EQ429	3.45776	0.923327	-0.000990265	-0.00033089
55	4	.	CONFIG	EQ2_EQ4	EQ2_EQ430	3.57329	0.919686	-0.000922391	-0.000323608
56	4	.	CONFIG	EQ2_EQ4	EQ2_EQ431	4.34432	-0.0205315	-0.00068956	-0.000322879
57	4	.	CONFIG	EQ2_EQ4	EQ2_EQ432	4.64576	0.834732	-0.000323129	0.000124927
58	4	.	CONFIG	EQ2_EQ4	EQ2_EQ433	5.26973	-0.369499	-0.000258013	0.00044036
59	4	.	CONFIG	EQ2_EQ4	EQ2_EQ434	4.34296	-0.693526	-0.000715178	0.00010268
60	4	.	CONFIG	EQ21_and_Caprines	EQ21_and_Caprines	-3.70474	3.27867	0.00100279	-0.000183531
61	4	.	CONFIG	EQ21_and_Caprines	EQ21_and_Caprines2	-3.83278	3.82306	0.0014506	-0.000495134
62	4	.	CONFIG	EQ21_and_Caprines	EQ21_and_Caprines3	-3.94019	3.11839	0.000787124	-0.000120404
63	4	.	CONFIG	EQ21_and_Caprines	EQ21_and_Caprines4	-4.11645	3.217	0.000827666	-0.000177888
64	4	.	CONFIG	EQ21_and_Caprines	EQ21_and_Caprines5	-4.11915	3.35684	0.000948629	-0.000247855
65	4	.	CONFIG	EQ21_and_Caprines	EQ21_and_Caprines6	-4.05308	4.10823	0.00164946	-0.000565292
66	4	.	CONFIG	EQ21_and_Caprines	EQ21_and_Caprines7	-3.79464	2.81247	0.00055172	7.58935e-05
67	4	.	CONFIG	EQ21_and_Caprines	EQ21_and_Caprines8	-3.85068	3.30159	0.000976762	-0.000210312
68	4	.	CONFIG	EQ21_and_Caprines	EQ21_and_Caprines9	-3.70504	2.72049	0.000463126	0.000146795
69	4	.	CONFIG	EQ21_and_Caprines	EQ21_and_Caprines10	-3.83289	1.32885	-0.000631983	0.00102106
70	4	.	CONFIG	EQ21_and_Caprines	EQ21_and_Caprines11	-4.26137	1.45077	-0.000706171	0.000697554
71	4	.	CONFIG	EQ21_and_Caprines	EQ21_and_Caprines12	-4.5123	1.25345	-0.00084437	0.000622994
72	4	.	CONFIG	EQ21_and_Caprines	EQ21_and_Caprines13	-4.50179	1.43407	-0.00069606	0.000632048
73	4	.	CONFIG	EQ21_and_Caprines	EQ21_and_Caprines14	-4.47205	0.63099	-0.00120536	0.000833526
74	4	.	CONFIG	EQ21_and_Caprines	EQ21_and_Caprines15	-4.31072	1.17994	-0.000930237	0.00063277
75	4	.	CONFIG	EQ21_and_Caprines	EQ21_and_Caprines16	-4.10594	1.44991	-0.000711861	0.000750866
76	4	.	CONFIG	EQ21_and_Caprines	EQ21_and_Caprines17	-3.53684	3.0696	0.00084606	-5.3873e-05
77	4	.	CONFIG	EQ21_and_Caprines	EQ21_and_Caprines18	-3.38311	3.03555	0.000841084	-2.34951e-05
78	4	.	CONFIG	EQ21_and_Caprines	EQ21_and_Caprines19	-3.81713	3.35254	0.00103364	-0.000232494
79	4	.	CONFIG	EQ21_and_Caprines	EQ21_and_Caprines20	-4.84554	3.17857	0.000681291	-0.000149735
80	4	.	CONFIG	EQ21_and_Caprines	EQ21_and_Caprines21	-4.16913	2.69116	0.000373354	0.000128606
81	4	.	CONFIG	EQ21_and_Caprines	EQ21_and_Caprines22	-4.43374	2.12823	-0.000118834	0.000451073
82	4	.	CONFIG	EQ21_and_Caprines	EQ21_and_Caprines23	-4.40868	1.96952	-0.000248817	0.000536071
83	4	.	CONFIG	EQ21_and_Caprines	EQ21_and_Caprines24	-4.20246	2.17542	-6.72442e-05	0.000464482
84	4	.	CONFIG	EQ21_and_Caprines	EQ21_and_Caprines25	-3.93762	3.41321	0.00105095	-0.000270031
85	4	.	CONFIG	EQ21_and_Caprines	EQ21_and_Caprines26	-4.00914	2.91329	0.000594361	-1.78184e-06
86	4	.	CONFIG	EQ21_and_Caprines	EQ21_and_Caprines27	-3.88384	2.91324	0.000622525	6.37359e-06
87	4	.	CONFIG	EQ21_and_Caprines	EQ21_and_Caprines28	-4.05608	3.15604	0.000790131	-0.000145014
88	4	.	CONFIG	EQ21_and_Caprines	EQ21_and_Caprines29	-4.13164	2.90186	0.000556279	-2.93976e-06
89	4	.	CONFIG	EQ21_and_Caprines	EQ21_and_Caprines30	-3.81736	2.25955	2.48861e-05	0.00040735
90	4	.	CONFIG	EQ21_and_Caprines	EQ21_and_Caprines31	-3.70619	3.0977	0.000829758	-9.12357e-05
91	4	.	CONFIG	EQ21_and_Caprines	EQ21_and_Caprines32	-3.38882	3.20435	0.00102478	-8.8476e-05
92	4	.	CONFIG	EQ21_and_Caprines	EQ21_and_Caprines33	-3.24851	3.49318	0.00136802	-0.000148765
93	4	.	CONFIG	EQ21_and_Caprines	EQ21_and_Caprines34	-3.42027	3.97425	0.00175481	-0.000389914
94	4	.	CONFIG	EQ21_and_Caprines	EQ21_and_Caprines35	-3.43274	3.85086	0.00163668	-0.000346899
95	4	.	CONFIG	EQ21_and_Caprines	EQ21_and_Caprines36	-3.50606	3.96829	0.00171749	-0.000412584
96	4	.	CONFIG	EQ21_and_Caprines	EQ21_and_Caprines37	-3.85584	3.79424	0.00144576	-0.000384001
97	4	.	CONFIG	EQ21_and_Caprines	EQ21_and_Caprines38	-3.85584	3.79424	0.00143657	-0.000381545
98	4	.	CONFIG	EQ2_EQ4	EQ2_EQ435	4.60514	0.539218	-0.000467707	5.88919e-05
99	4	.	CONFIG	EQ2_EQ4	EQ2_EQ436	6.87125	1.17899	0.00166679	0.000173129
100	4	.	CONFIG	EQ2_EQ4	EQ2_EQ437	6.79446	1.49065	0.00172707	0.000165252
101	4	.	CONFIG	EQ2_EQ4	EQ2_EQ438	6.27084	1.03419	0.00105473	0.000250789
102	4	.	CONFIG	EQ2_EQ4	EQ2_EQ439	6.05355	1.21844	0.00092254	0.000271687
103	4	.	CONFIG	EQ2_EQ4	EQ2_EQ440	7.29092	0.476903	0.00186407	0.000120604
104	4	.	CONFIG	EQ2_EQ4	EQ2_EQ441	6.2169	1.11796	0.00103589	0.000254721
105	4	.	CONFIG	EQ2_EQ4	EQ2_EQ442	3.16319	0.127857	-0.00134399	-0.000363262
106	4	.	CONFIG	EQ2_EQ4	EQ2_EQ443	4.18766	-0.694592	-0.000756658	1.83262e-05
107	4	.	CONFIG	EQ2_EQ4	EQ2_EQ444	3.78545	-0.214948	-0.000837111	-0.000541373
108	4	.	CONFIG	EQ2_EQ4	EQ2_EQ445	5.02595	0.0948997	-0.000338674	0.000305947
109	4	.	CONFIG	EQ2_EQ4	EQ2_EQ446	5.40641	0.0727152	-7.55285e-05	0.000412088
110	4	.	CONFIG	EQ2_EQ4	EQ2_EQ447	7.21794	0.329861	0.00178664	7.79051e-05
111	4	.	CONFIG	EQ2_EQ4	EQ2_EQ448	6.74115	1.79617	0.00182375	0.000151892
112	4	.	CONFIG	EQ2_EQ4	EQ2_EQ449	7.30442	-0.655005	0.00163433	-0.000118214
113	4	.	CONFIG	EQ2_EQ4	EQ2_EQ450	4.42534	-0.133534	-0.000660622	-0.000164571
114	4	.	CONFIG	EQ2_EQ4	EQ2_EQ451	4.10367	-0.178251	-0.000722151	-0.000535523
115	4	.	CONFIG	EQ2_EQ4	EQ2_EQ452	3.24324	-0.980949	-0.000987266	9.50381e-05
116	4	.	CONFIG	EQ2_EQ4	EQ2_EQ453	3.87368	-0.61917	-0.000834954	-0.000154836
117	4	.	CONFIG	EQ2_EQ4	EQ2_EQ454	4.58942	-1.26859	-0.000667212	0.000471166
118	4	.	CONFIG	EQ2_EQ4	EQ2_EQ455	4.11609	-0.9485	-0.000795237	0.000163359
119	4	.	CONFIG	EQ2_EQ4	EQ2_EQ456	4.37067	-0.486424	-0.000690244	-1.31252e-05
120	4	.	CONFIG	EQ2_EQ4	EQ2_EQ457	4.96582	-0.943911	-0.00048349	0.000471345
121	4	.	CONFIG	EQ2_EQ4	EQ2_EQ458	-0.335091	0.212481	-0.000875672	-9.69139e-05
122	4	.	CONFIG	EQ2_EQ4	EQ2_EQ459	1.00814	-0.220254	-0.00062895	-0.000151548
123	4	.	CONFIG	EQ2_EQ4	EQ2_EQ460	2.67262	0.551771	-0.000892585	-0.000341092
124	4	.	CONFIG	EQ2_EQ4	EQ2_EQ461	4.02264	0.555142	-0.000661409	-0.000431566
125	4	.	CONFIG	EQ2_EQ4	EQ2_EQ462	3.39419	-0.152673	-0.0010651	-0.000356578
126	4	.	CONFIG	EQ2_EQ4	EQ2_EQ463	3.43011	0.628715	-0.00176179	-0.000145004
127	4	.	CONFIG	EQ2_EQ4	EQ2_EQ464	3.34034	2.02176	9.86857e-05	-0.00106092
128	4	.	CONFIG	EQ2_EQ4	EQ2_EQ465	3.53782	1.2138	-0.000588085	-0.000343238
129	4	.	CONFIG	EQ2_EQ4	EQ2_EQ466	4.73003	1.2665	-6.45242e-05	0.000147472
130	4	.	CONFIG	EQ2_EQ4	EQ2_EQ467	5.4422	0.942582	0.000238378	0.000342007
131	4	.	CONFIG	EQ2_EQ4	EQ2_EQ468	2.02948	0.459435	-0.000520251	-0.000490359
132	4	.	CONFIG	EQ2_EQ4	EQ2_EQ469	-0.732894	0.397795	-0.00131264	0.000349818
133	4	.	CONFIG	EQ2_EQ4	EQ2_EQ470	2.79678	-0.210715	-0.000434758	0.000282055
134	4	.	CONFIG	EQ2_EQ4	EQ2_EQ471	2.50445	0.158905	-0.000214081	-0.000162831
135	4	.	CONFIG	EQ2_EQ4	EQ2_EQ472	2.57088	0.0973976	-0.000212968	-0.000143199
136	4	.	CONFIG	EQ2_EQ4	EQ2_EQ473	1.39902	-0.666651	-0.000210682	-0.000174363
137	4	.	CONFIG	EQ2_EQ4	EQ2_EQ474	1.33311	0.469393	-0.00035087	-0.0003336
138	4	.	CONFIG	EQ2_EQ4	EQ2_EQ475	3.42455	0.593321	-0.000944828	-6.07402e-05
139	4	.	CONFIG	EQ2_EQ4	EQ2_EQ476	2.94786	0.615626	-0.000361383	-0.000374841
140	4	.	CONFIG	EQ2_EQ4	EQ2_EQ477	3.25873	0.700432	-0.000419682	-0.000378864
141	4	.	CONFIG	EQ2_EQ4	EQ2_EQ478	4.03385	0.235029	0.00025419	-0.00101963
142	4	.	CONFIG	EQ2_EQ4	EQ2_EQ479	3.37019	0.365893	-0.00037027	-0.000241448
143	4	.	CONFIG	EQ2_EQ4	EQ2_EQ480	-0.0396084	0.590857	-0.000812921	0.000185639
144	4	.	CONFIG	EQ2_EQ4	EQ2_EQ481	1.16207	0.348601	-0.00043007	-0.000239283
145	4	.	CONFIG	EQ2_EQ4	EQ2_EQ482	1.75532	0.466641	-0.000237209	-0.000279113
146	4	.	CONFIG	EQ21_and_Caprines	EQ21_and_Caprines39	-2.44279	-2.27428	5.9403e-05	-0.000348954
147	4	.	CONFIG	EQ21_and_Caprines	EQ21_and_Caprines40	-4.65898	-2.11752	0.00032882	0.00010778
148	4	.	CONFIG	EQ21_and_Caprines	EQ21_and_Caprines41	-4.13038	-2.51183	0.000375997	0.000303899
149	4	.	CONFIG	EQ21_and_Caprines	EQ21_and_Caprines42	-2.33338	-0.963541	-0.000168951	0.00014955
150	4	.	CONFIG	EQ21_and_Caprines	EQ21_and_Caprines43	-1.38847	-0.136052	-0.000650364	0.000123806
151	4	.	CONFIG	EQ21_and_Caprines	EQ21_and_Caprines44	-0.600788	0.0690414	-0.000988775	-0.000141285
152	4	.	CONFIG	EQ21_and_Caprines	EQ21_and_Caprines45	-0.600788	0.0690407	-0.000729829	-0.000276592
153	4	.	CONFIG	EQ21_and_Caprines	EQ21_and_Caprines46	-1.1292	-3.04508	0.000168298	-0.0002079
154	4	.	CONFIG	EQ21_and_Caprines	EQ21_and_Caprines47	-1.59671	-2.37588	3.57893e-05	-6.27579e-05
155	4	.	CONFIG	EQ21_and_Caprines	EQ21_and_Caprines48	-2.9968	-1.24019	-2.91243e-05	0.000140684
156	4	.	CONFIG	EQ21_and_Caprines	EQ21_and_Caprines49	-3.50635	1.49106	-0.000481831	0.000312614
157	4	.	CONFIG	EQ21_and_Caprines	EQ21_and_Caprines50	-3.09732	0.567187	-0.000612239	0.000207303
158	4	.	CONFIG	EQ21_and_Caprines	EQ21_and_Caprines51	-2.47018	-1.99551	0.000179494	0.000248348
159	4	.	CONFIG	EQ21_and_Caprines	EQ21_and_Caprines52	-1.9374	-0.0839772	-0.000458173	0.000280691
160	4	.	CONFIG	EQ21_and_Caprines	EQ21_and_Caprines53	-1.63891	1.88144	-0.000768668	-0.000167423
161	4	.	CONFIG	EQ21_and_Caprines	EQ21_and_Caprines54	-2.88269	2.42654	-0.000700274	-0.000124467
162	4	.	CONFIG	EQ21_and_Caprines	EQ21_and_Caprines55	-2.92691	2.18289	-0.000608943	-5.49139e-05
163	4	.	CONFIG	EQ21_and_Caprines	EQ21_and_Caprines56	-2.89295	0.511218	-0.00056296	0.000315054
164	4	.	CONFIG	EQ21_and_Caprines	EQ21_and_Caprines57	-2.67853	-0.756969	-0.000226548	0.000210096
165	4	.	CONFIG	EQ21_and_Caprines	EQ21_and_Caprines58	-3.75024	-2.38517	0.000351225	-8.79342e-05
166	4	.	CONFIG	EQ21_and_Caprines	EQ21_and_Caprines59	-4.74615	-3.05582	0.000639499	-7.89078e-05
167	4	.	CONFIG	EQ21_and_Caprines	EQ21_and_Caprines60	-3.90897	-1.05297	8.20233e-05	9.59681e-05
168	4	.	CONFIG	EQ21_and_Caprines	EQ21_and_Caprines61	-3.50971	-0.985133	-1.75542e-05	0.000138947
169	4	.	CONFIG	EQ21_and_Caprines	EQ21_and_Caprines62	-3.1977	1.49245	-0.000358449	0.000137028
170	4	.	CONFIG	EQ21_and_Caprines	EQ21_and_Caprines63	-2.7317	1.95587	-0.000734811	-3.48813e-05
171	4	.	CONFIG	EQ21_and_Caprines	EQ21_and_Caprines64	-2.44289	2.38693	-0.00116923	0.000226525
172	4	.	CONFIG	EQ21_and_Caprines	EQ21_and_Caprines65	-2.54206	1.57811	-0.000641076	2.13655e-05
173	4	.	CONFIG	EQ21_and_Caprines	EQ21_and_Caprines66	-2.54206	1.57811	-0.00064874	2.53228e-05
174	4	.	CONFIG	EQ21_and_Caprines	EQ21_and_Caprines67	1.33198	-2.08216	0.000182776	-0.000572655
175	4	.	CONFIG	EQ21_and_Caprines	EQ21_and_Caprines68	2.89502	-0.00882855	-0.000221437	-8.51315e-05
176	4	.	CONFIG	EQ21_and_Caprines	EQ21_and_Caprines69	2.76841	2.08744	-0.000398707	-0.000912159
177	4	.	CONFIG	EQ21_and_Caprines	EQ21_and_Caprines70	2.56746	2.58471	-0.000339803	-0.000868804
178	4	.	CONFIG	EQ21_and_Caprines	EQ21_and_Caprines71	-3.49151	0.469628	-0.000426042	0.000270452
179	4	.	CONFIG	EQ21_and_Caprines	EQ21_and_Caprines72	-3.02743	1.85513	-0.00045139	2.89743e-05
180	4	.	CONFIG	EQ21_and_Caprines	EQ21_and_Caprines73	-2.61136	2.21484	-0.000873155	-6.57758e-05
181	4	.	CONFIG	EQ21_and_Caprines	EQ21_and_Caprines74	-2.89758	0.621162	-0.000544173	0.000313358
182	4	.	CONFIG	EQ21_and_Caprines	EQ21_and_Caprines75	-2.83208	-4.11569	0.000468387	-0.000129625
183	4	.	CONFIG	EQ21_and_Caprines	EQ21_and_Caprines76	-2.49925	-5.38568	0.000646725	-0.000219045
184	4	.	CONFIG	EQ21_and_Caprines	EQ21_and_Caprines77	-2.49925	-5.38568	0.000654163	-0.000215905
185	4	.	CONFIG	EQ21_and_Caprines	EQ21_and_Caprines78	-6.83312	-3.20083	0.00102837	-2.75509e-05
186	4	.	CONFIG	EQ21_and_Caprines	EQ21_and_Caprines79	-6.36583	-4.50157	0.000975708	-8.84481e-05
187	4	.	CONFIG	EQ21_and_Caprines	EQ21_and_Caprines80	-5.36563	-3.8206	0.000789921	-9.42893e-05
188	4	.	CONFIG	EQ21_and_Caprines	EQ21_and_Caprines81	-5.24239	-1.98765	0.000636994	-2.61082e-05
189	4	.	CONFIG	EQ21_and_Caprines	EQ21_and_Caprines82	-5.24239	-1.98765	0.000652976	-2.28082e-05
190	4	.	CONFIG	EQ21_and_Caprines	EQ21_and_Caprines83	-4.99801	-1.24893	0.000444742	1.32253e-05
191	4	.	CONFIG	EQ21_and_Caprines	EQ21_and_Caprines84	-5.37932	-0.363233	0.000484208	0.000183295
192	4	.	CONFIG	EQ21_and_Caprines	EQ21_and_Caprines85	-5.95586	-0.66392	0.000744194	0.000154882
193	4	.	CONFIG	EQ21_and_Caprines	EQ21_and_Caprines86	-6.33242	-0.0485419	0.00087921	0.000317948
194	4	.	CONFIG	EQ21_and_Caprines	EQ21_and_Caprines87	-1.74154	0.17021	-0.000659647	0.000275943
195	4	.	CONFIG	EQ21_and_Caprines	EQ21_and_Caprines88	-1.23058	0.967547	-0.000817232	0.000315051
196	4	.	CONFIG	EQ21_and_Caprines	EQ21_and_Caprines89	-0.737046	0.861502	-0.000900799	0.000375893
197	4	.	CONFIG	EQ21_and_Caprines	EQ21_and_Caprines90	-0.462979	0.740208	-0.000904001	0.000328677
198	4	.	CONFIG	EQ21_and_Caprines	EQ21_and_Caprines91	-1.11314	-1.29977	-0.000258333	5.64966e-06
199	4	.	CONFIG	EQ21_and_Caprines	EQ21_and_Caprines92	0.130604	0.420585	-0.000763524	7.43206e-05
200	4	.	CONFIG	EQ21_and_Caprines	EQ21_and_Caprines93	-0.14216	-1.58314	-0.000135239	-0.000176894
201	4	.	CONFIG	EQ21_and_Caprines	EQ21_and_Caprines94	-1.50152	-2.51962	6.19255e-05	-9.42504e-05
202	4	.	CONFIG	EQ21_and_Caprines	EQ21_and_Caprines95	-1.95527	-2.84185	0.000157887	-7.67106e-05
203	4	.	CONFIG	EQ21_and_Caprines	EQ21_and_Caprines96	-1.76436	-0.944052	-0.00033845	0.000130225
204	4	.	CONFIG	EQ21_and_Caprines	EQ21_and_Caprines97	-1.61264	1.17155	-0.000791897	0.000137269
205	4	.	CONFIG	EQ21_and_Caprines	EQ21_and_Caprines98	-1.35351	0.918909	-0.000801276	0.000295828
206	4	.	CONFIG	EQ21_and_Caprines	EQ21_and_Caprines99	-1.42879	0.602931	-0.000786055	0.000335755
207	4	.	CONFIG	EQ21_and_Caprines	EQ21_and_Caprines100	-1.79572	-0.435001	-0.000480228	0.000213561
208	4	.	CONFIG	EQ21_and_Caprines	EQ21_and_Caprines101	-2.33049	-1.16382	-0.000191243	0.000156901
209	4	.	CONFIG	EQ21_and_Caprines	EQ21_and_Caprines102	-3.33083	-2.50639	0.000288404	-9.74664e-06
210	4	.	CONFIG	EQ21_and_Caprines	EQ21_and_Caprines103	-4.04312	-2.55589	0.00042985	-0.00021731
211	4	.	CONFIG	EQ21_and_Caprines	EQ21_and_Caprines104	-3.48805	-2.30681	0.000281461	-1.98478e-06
212	4	.	CONFIG	EQ21_and_Caprines	EQ21_and_Caprines105	-1.99771	-2.53405	0.000101591	-2.93444e-05
213	4	.	CONFIG	EQ21_and_Caprines	EQ21_and_Caprines106	-3.86842	-4.83927	0.000679728	-0.000110685
214	4	.	CONFIG	EQ21_and_Caprines	EQ21_and_Caprines107	-3.66682	-4.85533	0.00065841	-0.0001114
215	4	.	CONFIG	EQ21_and_Caprines	EQ21_and_Caprines108	-3.81302	-4.19388	0.000589218	-8.96185e-05
216	4	.	CONFIG	EQ21_and_Caprines	EQ21_and_Caprines109	-3.94813	-3.69204	0.000545766	-7.59357e-05
217	4	.	CONFIG	EQ21_and_Caprines	EQ21_and_Caprines110	-3.71055	-2.78338	0.000389049	-2.78204e-05
218	4	.	CONFIG	EQ21_and_Caprines	EQ21_and_Caprines111	-4.14014	-0.928697	0.000110998	0.000100745
219	4	.	CONFIG	EQ21_and_Caprines	EQ21_and_Caprines112	8.80929	-2.63519	0.00101057	0.000864385
220	4	.	CONFIG	EQ21_and_Caprines	EQ21_and_Caprines113	9.19383	-3.84143	0.00123577	0.000859582
221	4	.	CONFIG	EQ21_and_Caprines	EQ21_and_Caprines114	7.4751	-5.07354	0.00152319	-0.000307468
222	4	.	CONFIG	EQ21_and_Caprines	EQ21_and_Caprines115	4.77189	-5.12103	0.00162716	-0.00146034
223	4	.	CONFIG	EQ21_and_Caprines	EQ21_and_Caprines116	-5.03445	-2.48443	0.000634756	-3.82062e-05
224	4	.	CONFIG	EQ21_and_Caprines	EQ21_and_Caprines117	-5.93437	-2.51689	0.000823115	-4.48533e-05
225	4	.	CONFIG	EQ21_and_Caprines	EQ21_and_Caprines118	-7.31927	-1.34005	0.00116921	0.000125817
226	4	.	CONFIG	EQ21_and_Caprines	EQ21_and_Caprines119	-3.66362	-1.72759	0.000207891	6.54356e-05
227	4	.	CONFIG	EQ21_and_Caprines	EQ21_and_Caprines120	-3.66362	-1.72759	0.000187693	6.11724e-05
228	4	.	CONFIG	EQ21_and_Caprines	EQ21_and_Caprines121	-2.09862	1.42849	-0.000769662	3.7211e-05
229	4	.	CONFIG	EQ21_and_Caprines	EQ21_and_Caprines122	-1.83793	-3.76594	0.000331717	-0.000185422
230	4	.	CONFIG	EQ21_and_Caprines	EQ21_and_Caprines123	-1.27947	-6.03268	0.000747564	-0.000413157
231	4	.	CONFIG	EQ21_and_Caprines	EQ21_and_Caprines124	0.00897388	-2.93592	0.00020388	-0.000420884
232	4	.	CONFIG	EQ21_and_Caprines	EQ21_and_Caprines125	-1.88524	1.24283	-0.000798147	9.76802e-05
233	4	.	CONFIG	EQ21_and_Caprines	EQ21_and_Caprines126	-2.37289	-0.394912	-0.000381248	0.000248913
234	4	.	CONFIG	EQ21_and_Caprines	EQ21_and_Caprines127	-2.89098	-3.03718	0.000301918	-4.4236e-05
235	4	.	CONFIG	EQ21_and_Caprines	EQ21_and_Caprines128	-2.3949	-4.40609	0.000479835	-0.000189412
236	4	.	CONFIG	EQ21_and_Caprines	EQ21_and_Caprines129	-3.32739	-3.96968	0.000502869	-0.000107742
237	4	.	CONFIG	EQ21_and_Caprines	EQ21_and_Caprines130	-3.27344	-1.86086	0.000165141	5.82345e-05
238	4	.	CONFIG	EQ21_and_Caprines	EQ21_and_Caprines131	-2.87862	-0.329811	-0.000325722	0.000257715
239	4	.	CONFIG	EQ21_and_Caprines	EQ21_and_Caprines132	-2.11942	1.72776	-0.000778464	-6.6433e-05
240	4	.	CONFIG	EQ21_and_Caprines	EQ21_and_Caprines133	-3.66283	-0.584784	-0.000114094	0.000170456
241	4	.	CONFIG	EQ21_and_Caprines	EQ21_and_Caprines134	-2.89248	-0.130292	-0.000395927	0.000281568
242	4	.	CONFIG	EQ21_and_Caprines	EQ21_and_Caprines135	-2.40062	0.00412568	-0.000497071	0.000284378
243	4	.	CONFIG	EQ21_and_Caprines	EQ21_and_Caprines136	-2.48651	-0.202325	-0.000416982	0.000270294
244	4	.	CONFIG	EQ21_and_Caprines	EQ21_and_Caprines137	-2.17609	-1.78461	-1.15149e-05	9.38494e-05
245	4	.	CONFIG	EQ21_and_Caprines	EQ21_and_Caprines138	-2.17609	-1.78461	-5.10969e-05	6.11449e-05
246	4	.	CONFIG	EQ21_and_Caprines	EQ21_and_Caprines139	-0.96511	-1.90095	-8.64506e-05	-0.000140839
247	4	.	CONFIG	EQ21_and_Caprines	EQ21_and_Caprines140	-0.825261	0.414311	-0.00102785	-0.000166399
248	4	.	CONFIG	EQ21_and_Caprines	EQ21_and_Caprines141	0.25823	0.69008	-0.000659476	-7.80562e-05
249	4	.	CONFIG	EQ21_and_Caprines	EQ21_and_Caprines142	0.25823	0.69008	-0.000653671	-6.32452e-05
250	4	.	CONFIG	EQ21_and_Caprines	EQ21_and_Caprines143	-0.115797	-1.14025	-0.000245107	-0.000104592
251	4	.	CONFIG	EQ21_and_Caprines	EQ21_and_Caprines144	-1.47084	-1.83585	-0.00010342	-1.58525e-05
252	4	.	CONFIG	EQ21_and_Caprines	EQ21_and_Caprines145	-3.26923	-3.36419	0.00041765	-4.9986e-05
253	4	.	CONFIG	EQ21_and_Caprines	EQ21_and_Caprines146	-3.26923	-3.36419	0.00038409	-5.67799e-05
254	4	.	CONFIG	EQ21_and_Caprines	EQ21_and_Caprines147	-2.57934	-0.309016	-0.000365332	0.00026158
255	4	.	CONFIG	EQ21_and_Caprines	EQ21_and_Caprines148	-2.39912	-2.90276	0.000214553	-3.74537e-05
256	4	.	CONFIG	EQ21_and_Caprines	EQ21_and_Caprines149	-2.46029	2.30553	-0.000974306	-4.0371e-05
257	4	.	CONFIG	EQ21_and_Caprines	EQ21_and_Caprines150	-1.45576	2.27508	-0.000988905	-0.000351171
258	4	.	CONFIG	EQ21_and_Caprines	EQ21_and_Caprines151	-1.97778	-6.0812	0.000750975	-0.000304442
259	4	.	CONFIG	EQ21_and_Caprines	EQ21_and_Caprines152	-2.84939	-3.63574	0.000393974	-0.000101938
260	4	.	CONFIG	EQ21_and_Caprines	EQ21_and_Caprines153	-3.70021	-1.48955	0.000137828	5.20514e-05
261	4	.	CONFIG	EQ21_and_Caprines	EQ21_and_Caprines154	-3.83884	0.505639	-0.000297325	0.000266278
262	4	.	CONFIG	EQ21_and_Caprines	EQ21_and_Caprines155	-3.06156	0.860371	-0.000437178	0.000220149
263	4	.	CONFIG	EQ21_and_Caprines	EQ21_and_Caprines156	-2.36324	0.908893	-0.000651007	0.000216086
264	4	.	CONFIG	EQ21_and_Caprines	EQ21_and_Caprines157	-2.34666	2.11294	-0.000881712	-8.85141e-05

## Sheet: Sheet1
Obs	_LABEL_	_NAME_	Dim1	Dim2	Dim3	Dim4
1	EQ1	EQ1	10.7835	0.690411	0.00337287	0.00169686
2	EQ1	EQ12	2.96493	-0.755243	-0.00100777	7.88321e-06
3	EQ1	EQ13	3.54499	-0.447528	-0.000940897	-0.000280313
4	EQ1	EQ14	3.54123	-0.393336	-0.000948203	-0.000314484
5	EQ1	EQ15	4.61622	-1.43787	-0.00066609	0.00053667
6	EQ1	EQ16	2.11934	-1.56955	-0.00118555	0.000397979
7	EQ1	EQ17	2.69268	-1.16506	-0.00105711	0.000229631
8	EQ1	EQ18	2.76453	-0.756526	-0.00100595	3.18023e-05
9	EQ1	EQ19	3.04878	-0.519399	-0.00100425	-9.55589e-05
10	EQ1	EQ110	4.45688	-0.587398	-0.000672467	0.000109007
11	EQ1	EQ111	3.78997	-1.08785	-0.000885243	0.000172039
12	EQ1	EQ112	3.36551	-0.749774	-0.000964862	-4.99963e-05
13	EQ1	EQ113	3.45996	-0.666392	-0.000949268	-0.00011686
14	EQ1	EQ114	3.62303	-0.128021	-0.000945123	-0.000499519
15	EQ1	EQ115	4.48062	-0.929005	-0.000688666	0.000295539
16	EQ1	EQ116	1.62909	1.158	-0.000166304	-0.000643871
17	EQ1	EQ117	2.38504	0.377176	-0.00064775	-0.000309479
18	EQ1	EQ118	1.96383	-0.774239	-0.000997827	7.61272e-05
19	EQ1	EQ119	3.13849	-0.367837	-0.000990763	-0.000133342
20	EQ1	EQ120	3.77892	0.513698	-0.00095187	-0.000470934
21	EQ1	EQ121	3.96527	0.717104	-0.000717286	-0.000305596
22	EQ1	EQ122	4.39897	0.246034	-0.000691875	-0.00023383
23	EQ1	EQ123	-3.30487	2.91944	0.000694051	-2.05155e-05
24	EQ1	EQ124	-3.69376	2.74558	0.000532931	0.000144995
25	EQ1	EQ125	-0.496881	2.90159	0.00113118	-4.27167e-05
26	EQ2_EQ4	EQ2_EQ4	5.78574	0.383986	0.000344398	0.000381725
27	EQ2_EQ4	EQ2_EQ42	6.09301	0.75151	0.000771428	0.000298997
28	EQ2_EQ4	EQ2_EQ43	6.02689	0.318088	0.000572368	0.000336606
29	EQ2_EQ4	EQ2_EQ44	6.46729	0.616098	0.00111251	0.000216285
30	EQ2_EQ4	EQ2_EQ45	6.70357	1.18289	0.00151956	0.000183773
31	EQ2_EQ4	EQ2_EQ46	7.51709	0.78531	0.00206278	0.000211999
32	EQ2_EQ4	EQ2_EQ47	6.74175	1.18166	0.00155291	0.000181231
33	EQ2_EQ4	EQ2_EQ48	7.30824	0.357528	0.00187011	7.90311e-05
34	EQ2_EQ4	EQ2_EQ49	5.47595	-0.336694	-9.39231e-05	0.000457097
35	EQ2_EQ4	EQ2_EQ410	5.19422	-0.69661	-0.000337674	0.000473037
36	EQ2_EQ4	EQ2_EQ411	2.40199	2.22494	0.000389134	-0.00170079
37	EQ2_EQ4	EQ2_EQ412	1.44016	0.948444	-0.00026612	-0.000629537
38	EQ2_EQ4	EQ2_EQ413	2.33756	1.14693	-0.000329338	-0.000569628
39	EQ2_EQ4	EQ2_EQ414	3.59534	0.256097	-0.00123347	-0.000457079
40	EQ2_EQ4	EQ2_EQ415	4.05263	1.0901	-0.000465008	-0.000171348
41	EQ2_EQ4	EQ2_EQ416	3.13934	0.355686	-0.00155833	-0.000355712
42	EQ2_EQ4	EQ2_EQ417	5.38975	1.95704	0.000769809	0.000185219
43	EQ2_EQ4	EQ2_EQ418	5.36335	0.980862	0.000190211	0.000332955
44	EQ2_EQ4	EQ2_EQ419	6.16072	0.397399	0.00073335	0.000295892
45	EQ2_EQ4	EQ2_EQ420	6.18126	0.491205	0.000780549	0.000288861
46	EQ2_EQ4	EQ2_EQ421	5.72261	-0.121186	0.000163891	0.000422806
47	EQ2_EQ4	EQ2_EQ422	6.83916	0.342438	0.00143333	0.000121044
48	EQ2_EQ4	EQ2_EQ423	6.83916	0.342438	0.00140289	0.000137981
49	EQ2_EQ4	EQ2_EQ424	6.83916	0.342438	0.00143643	0.00013299
50	EQ2_EQ4	EQ2_EQ425	-0.182533	-0.295208	-0.00101293	0.000249887
51	EQ2_EQ4	EQ2_EQ426	2.04096	-0.124179	-0.000747546	-0.0002082
52	EQ2_EQ4	EQ2_EQ427	2.84551	-0.363885	-0.00117756	-0.000103611
53	EQ2_EQ4	EQ2_EQ428	1.7889	-0.406186	-0.000835713	-0.000114071
54	EQ2_EQ4	EQ2_EQ429	3.45776	0.923327	-0.000990265	-0.00033089
55	EQ2_EQ4	EQ2_EQ430	3.57329	0.919686	-0.000922391	-0.000323608
56	EQ2_EQ4	EQ2_EQ431	4.34432	-0.0205315	-0.00068956	-0.000322879
57	EQ2_EQ4	EQ2_EQ432	4.64576	0.834732	-0.000323129	0.000124927
58	EQ2_EQ4	EQ2_EQ433	5.26973	-0.369499	-0.000258013	0.00044036
59	EQ2_EQ4	EQ2_EQ434	4.34296	-0.693526	-0.000715178	0.00010268
60	EQ21_and_Caprines	EQ21_and_Caprines	-3.70474	3.27867	0.00100279	-0.000183531
61	EQ21_and_Caprines	EQ21_and_Caprines2	-3.83278	3.82306	0.0014506	-0.000495134
62	EQ21_and_Caprines	EQ21_and_Caprines3	-3.94019	3.11839	0.000787124	-0.000120404
63	EQ21_and_Caprines	EQ21_and_Caprines4	-4.11645	3.217	0.000827666	-0.000177888
64	EQ21_and_Caprines	EQ21_and_Caprines5	-4.11915	3.35684	0.000948629	-0.000247855
65	EQ21_and_Caprines	EQ21_and_Caprines6	-4.05308	4.10823	0.00164946	-0.000565292
66	EQ21_and_Caprines	EQ21_and_Caprines7	-3.79464	2.81247	0.00055172	7.58935e-05
67	EQ21_and_Caprines	EQ21_and_Caprines8	-3.85068	3.30159	0.000976762	-0.000210312
68	EQ21_and_Caprines	EQ21_and_Caprines9	-3.70504	2.72049	0.000463126	0.000146795
69	EQ21_and_Caprines	EQ21_and_Caprines10	-3.83289	1.32885	-0.000631983	0.00102106
70	EQ21_and_Caprines	EQ21_and_Caprines11	-4.26137	1.45077	-0.000706171	0.000697554
71	EQ21_and_Caprines	EQ21_and_Caprines12	-4.5123	1.25345	-0.00084437	0.000622994
72	EQ21_and_Caprines	EQ21_and_Caprines13	-4.50179	1.43407	-0.00069606	0.000632048
73	EQ21_and_Caprines	EQ21_and_Caprines14	-4.47205	0.63099	-0.00120536	0.000833526
74	EQ21_and_Caprines	EQ21_and_Caprines15	-4.31072	1.17994	-0.000930237	0.00063277
75	EQ21_and_Caprines	EQ21_and_Caprines16	-4.10594	1.44991	-0.000711861	0.000750866
76	EQ21_and_Caprines	EQ21_and_Caprines17	-3.53684	3.0696	0.00084606	-5.3873e-05
77	EQ21_and_Caprines	EQ21_and_Caprines18	-3.38311	3.03555	0.000841084	-2.34951e-05
78	EQ21_and_Caprines	EQ21_and_Caprines19	-3.81713	3.35254	0.00103364	-0.000232494
79	EQ21_and_Caprines	EQ21_and_Caprines20	-4.84554	3.17857	0.000681291	-0.000149735
80	EQ21_and_Caprines	EQ21_and_Caprines21	-4.16913	2.69116	0.000373354	0.000128606
81	EQ21_and_Caprines	EQ21_and_Caprines22	-4.43374	2.12823	-0.000118834	0.000451073
82	EQ21_and_Caprines	EQ21_and_Caprines23	-4.40868	1.96952	-0.000248817	0.000536071
83	EQ21_and_Caprines	EQ21_and_Caprines24	-4.20246	2.17542	-6.72442e-05	0.000464482
84	EQ21_and_Caprines	EQ21_and_Caprines25	-3.93762	3.41321	0.00105095	-0.000270031
85	EQ21_and_Caprines	EQ21_and_Caprines26	-4.00914	2.91329	0.000594361	-1.78184e-06
86	EQ21_and_Caprines	EQ21_and_Caprines27	-3.88384	2.91324	0.000622525	6.37359e-06
87	EQ21_and_Caprines	EQ21_and_Caprines28	-4.05608	3.15604	0.000790131	-0.000145014
88	EQ21_and_Caprines	EQ21_and_Caprines29	-4.13164	2.90186	0.000556279	-2.93976e-06
89	EQ21_and_Caprines	EQ21_and_Caprines30	-3.81736	2.25955	2.48861e-05	0.00040735
90	EQ21_and_Caprines	EQ21_and_Caprines31	-3.70619	3.0977	0.000829758	-9.12357e-05
91	EQ21_and_Caprines	EQ21_and_Caprines32	-3.38882	3.20435	0.00102478	-8.8476e-05
92	EQ21_and_Caprines	EQ21_and_Caprines33	-3.24851	3.49318	0.00136802	-0.000148765
93	EQ21_and_Caprines	EQ21_and_Caprines34	-3.42027	3.97425	0.00175481	-0.000389914
94	EQ21_and_Caprines	EQ21_and_Caprines35	-3.43274	3.85086	0.00163668	-0.000346899
95	EQ21_and_Caprines	EQ21_and_Caprines36	-3.50606	3.96829	0.00171749	-0.000412584
96	EQ21_and_Caprines	EQ21_and_Caprines37	-3.85584	3.79424	0.00144576	-0.000384001
97	EQ21_and_Caprines	EQ21_and_Caprines38	-3.85584	3.79424	0.00143657	-0.000381545
98	EQ2_EQ4	EQ2_EQ435	4.60514	0.539218	-0.000467707	5.88919e-05
99	EQ2_EQ4	EQ2_EQ436	6.87125	1.17899	0.00166679	0.000173129
100	EQ2_EQ4	EQ2_EQ437	6.79446	1.49065	0.00172707	0.000165252
101	EQ2_EQ4	EQ2_EQ438	6.27084	1.03419	0.00105473	0.000250789
102	EQ2_EQ4	EQ2_EQ439	6.05355	1.21844	0.00092254	0.000271687
103	EQ2_EQ4	EQ2_EQ440	7.29092	0.476903	0.00186407	0.000120604
104	EQ2_EQ4	EQ2_EQ441	6.2169	1.11796	0.00103589	0.000254721
105	EQ2_EQ4	EQ2_EQ442	3.16319	0.127857	-0.00134399	-0.000363262
106	EQ2_EQ4	EQ2_EQ443	4.18766	-0.694592	-0.000756658	1.83262e-05
107	EQ2_EQ4	EQ2_EQ444	3.78545	-0.214948	-0.000837111	-0.000541373
108	EQ2_EQ4	EQ2_EQ445	5.02595	0.0948997	-0.000338674	0.000305947
109	EQ2_EQ4	EQ2_EQ446	5.40641	0.0727152	-7.55285e-05	0.000412088
110	EQ2_EQ4	EQ2_EQ447	7.21794	0.329861	0.00178664	7.79051e-05
111	EQ2_EQ4	EQ2_EQ448	6.74115	1.79617	0.00182375	0.000151892
112	EQ2_EQ4	EQ2_EQ449	7.30442	-0.655005	0.00163433	-0.000118214
113	EQ2_EQ4	EQ2_EQ450	4.42534	-0.133534	-0.000660622	-0.000164571
114	EQ2_EQ4	EQ2_EQ451	4.10367	-0.178251	-0.000722151	-0.000535523
115	EQ2_EQ4	EQ2_EQ452	3.24324	-0.980949	-0.000987266	9.50381e-05
116	EQ2_EQ4	EQ2_EQ453	3.87368	-0.61917	-0.000834954	-0.000154836
117	EQ2_EQ4	EQ2_EQ454	4.58942	-1.26859	-0.000667212	0.000471166
118	EQ2_EQ4	EQ2_EQ455	4.11609	-0.9485	-0.000795237	0.000163359
119	EQ2_EQ4	EQ2_EQ456	4.37067	-0.486424	-0.000690244	-1.31252e-05
120	EQ2_EQ4	EQ2_EQ457	4.96582	-0.943911	-0.00048349	0.000471345
121	EQ2_EQ4	EQ2_EQ458	-0.335091	0.212481	-0.000875672	-9.69139e-05
122	EQ2_EQ4	EQ2_EQ459	1.00814	-0.220254	-0.00062895	-0.000151548
123	EQ2_EQ4	EQ2_EQ460	2.67262	0.551771	-0.000892585	-0.000341092
124	EQ2_EQ4	EQ2_EQ461	4.02264	0.555142	-0.000661409	-0.000431566
125	EQ2_EQ4	EQ2_EQ462	3.39419	-0.152673	-0.0010651	-0.000356578
126	EQ2_EQ4	EQ2_EQ463	3.43011	0.628715	-0.00176179	-0.000145004
127	EQ2_EQ4	EQ2_EQ464	3.34034	2.02176	9.86857e-05	-0.00106092
128	EQ2_EQ4	EQ2_EQ465	3.53782	1.2138	-0.000588085	-0.000343238
129	EQ2_EQ4	EQ2_EQ466	4.73003	1.2665	-6.45242e-05	0.000147472
130	EQ2_EQ4	EQ2_EQ467	5.4422	0.942582	0.000238378	0.000342007
131	EQ2_EQ4	EQ2_EQ468	2.02948	0.459435	-0.000520251	-0.000490359
132	EQ2_EQ4	EQ2_EQ469	-0.732894	0.397795	-0.00131264	0.000349818
133	EQ2_EQ4	EQ2_EQ470	2.79678	-0.210715	-0.000434758	0.000282055
134	EQ2_EQ4	EQ2_EQ471	2.50445	0.158905	-0.000214081	-0.000162831
135	EQ2_EQ4	EQ2_EQ472	2.57088	0.0973976	-0.000212968	-0.000143199
136	EQ2_EQ4	EQ2_EQ473	1.39902	-0.666651	-0.000210682	-0.000174363
137	EQ2_EQ4	EQ2_EQ474	1.33311	0.469393	-0.00035087	-0.0003336
138	EQ2_EQ4	EQ2_EQ475	3.42455	0.593321	-0.000944828	-6.07402e-05
139	EQ2_EQ4	EQ2_EQ476	2.94786	0.615626	-0.000361383	-0.000374841
140	EQ2_EQ4	EQ2_EQ477	3.25873	0.700432	-0.000419682	-0.000378864
141	EQ2_EQ4	EQ2_EQ478	4.03385	0.235029	0.00025419	-0.00101963
142	EQ2_EQ4	EQ2_EQ479	3.37019	0.365893	-0.00037027	-0.000241448
143	EQ2_EQ4	EQ2_EQ480	-0.0396084	0.590857	-0.000812921	0.000185639
144	EQ2_EQ4	EQ2_EQ481	1.16207	0.348601	-0.00043007	-0.000239283
145	EQ2_EQ4	EQ2_EQ482	1.75532	0.466641	-0.000237209	-0.000279113
146	EQ21_and_Caprines	EQ21_and_Caprines39	-2.44279	-2.27428	5.9403e-05	-0.000348954
147	EQ21_and_Caprines	EQ21_and_Caprines40	-4.65898	-2.11752	0.00032882	0.00010778
148	EQ21_and_Caprines	EQ21_and_Caprines41	-4.13038	-2.51183	0.000375997	0.000303899
149	EQ21_and_Caprines	EQ21_and_Caprines42	-2.33338	-0.963541	-0.000168951	0.00014955
150	EQ21_and_Caprines	EQ21_and_Caprines43	-1.38847	-0.136052	-0.000650364	0.000123806
151	EQ21_and_Caprines	EQ21_and_Caprines44	-0.600788	0.0690414	-0.000988775	-0.000141285
152	EQ21_and_Caprines	EQ21_and_Caprines45	-0.600788	0.0690407	-0.000729829	-0.000276592
153	EQ21_and_Caprines	EQ21_and_Caprines46	-1.1292	-3.04508	0.000168298	-0.0002079
154	EQ21_and_Caprines	EQ21_and_Caprines47	-1.59671	-2.37588	3.57893e-05	-6.27579e-05
155	EQ21_and_Caprines	EQ21_and_Caprines48	-2.9968	-1.24019	-2.91243e-05	0.000140684
156	EQ21_and_Caprines	EQ21_and_Caprines49	-3.50635	1.49106	-0.000481831	0.000312614
157	EQ21_and_Caprines	EQ21_and_Caprines50	-3.09732	0.567187	-0.000612239	0.000207303
158	EQ21_and_Caprines	EQ21_and_Caprines51	-2.47018	-1.99551	0.000179494	0.000248348
159	EQ21_and_Caprines	EQ21_and_Caprines52	-1.9374	-0.0839772	-0.000458173	0.000280691
160	EQ21_and_Caprines	EQ21_and_Caprines53	-1.63891	1.88144	-0.000768668	-0.000167423
161	EQ21_and_Caprines	EQ21_and_Caprines54	-2.88269	2.42654	-0.000700274	-0.000124467
162	EQ21_and_Caprines	EQ21_and_Caprines55	-2.92691	2.18289	-0.000608943	-5.49139e-05
163	EQ21_and_Caprines	EQ21_and_Caprines56	-2.89295	0.511218	-0.00056296	0.000315054
164	EQ21_and_Caprines	EQ21_and_Caprines57	-2.67853	-0.756969	-0.000226548	0.000210096
165	EQ21_and_Caprines	EQ21_and_Caprines58	-3.75024	-2.38517	0.000351225	-8.79342e-05
166	EQ21_and_Caprines	EQ21_and_Caprines59	-4.74615	-3.05582	0.000639499	-7.89078e-05
167	EQ21_and_Caprines	EQ21_and_Caprines60	-3.90897	-1.05297	8.20233e-05	9.59681e-05
168	EQ21_and_Caprines	EQ21_and_Caprines61	-3.50971	-0.985133	-1.75542e-05	0.000138947
169	EQ21_and_Caprines	EQ21_and_Caprines62	-3.1977	1.49245	-0.000358449	0.000137028
170	EQ21_and_Caprines	EQ21_and_Caprines63	-2.7317	1.95587	-0.000734811	-3.48813e-05
171	EQ21_and_Caprines	EQ21_and_Caprines64	-2.44289	2.38693	-0.00116923	0.000226525
172	EQ21_and_Caprines	EQ21_and_Caprines65	-2.54206	1.57811	-0.000641076	2.13655e-05
173	EQ21_and_Caprines	EQ21_and_Caprines66	-2.54206	1.57811	-0.00064874	2.53228e-05
174	EQ21_and_Caprines	EQ21_and_Caprines67	1.33198	-2.08216	0.000182776	-0.000572655
175	EQ21_and_Caprines	EQ21_and_Caprines68	2.89502	-0.00882855	-0.000221437	-8.51315e-05
176	EQ21_and_Caprines	EQ21_and_Caprines69	2.76841	2.08744	-0.000398707	-0.000912159
177	EQ21_and_Caprines	EQ21_and_Caprines70	2.56746	2.58471	-0.000339803	-0.000868804
178	EQ21_and_Caprines	EQ21_and_Caprines71	-3.49151	0.469628	-0.000426042	0.000270452
179	EQ21_and_Caprines	EQ21_and_Caprines72	-3.02743	1.85513	-0.00045139	2.89743e-05
180	EQ21_and_Caprines	EQ21_and_Caprines73	-2.61136	2.21484	-0.000873155	-6.57758e-05
181	EQ21_and_Caprines	EQ21_and_Caprines74	-2.89758	0.621162	-0.000544173	0.000313358
182	EQ21_and_Caprines	EQ21_and_Caprines75	-2.83208	-4.11569	0.000468387	-0.000129625
183	EQ21_and_Caprines	EQ21_and_Caprines76	-2.49925	-5.38568	0.000646725	-0.000219045
184	EQ21_and_Caprines	EQ21_and_Caprines77	-2.49925	-5.38568	0.000654163	-0.000215905
185	EQ21_and_Caprines	EQ21_and_Caprines78	-6.83312	-3.20083	0.00102837	-2.75509e-05
186	EQ21_and_Caprines	EQ21_and_Caprines79	-6.36583	-4.50157	0.000975708	-8.84481e-05
187	EQ21_and_Caprines	EQ21_and_Caprines80	-5.36563	-3.8206	0.000789921	-9.42893e-05
188	EQ21_and_Caprines	EQ21_and_Caprines81	-5.24239	-1.98765	0.000636994	-2.61082e-05
189	EQ21_and_Caprines	EQ21_and_Caprines82	-5.24239	-1.98765	0.000652976	-2.28082e-05
190	EQ21_and_Caprines	EQ21_and_Caprines83	-4.99801	-1.24893	0.000444742	1.32253e-05
191	EQ21_and_Caprines	EQ21_and_Caprines84	-5.37932	-0.363233	0.000484208	0.000183295
192	EQ21_and_Caprines	EQ21_and_Caprines85	-5.95586	-0.66392	0.000744194	0.000154882
193	EQ21_and_Caprines	EQ21_and_Caprines86	-6.33242	-0.0485419	0.00087921	0.000317948
194	EQ21_and_Caprines	EQ21_and_Caprines87	-1.74154	0.17021	-0.000659647	0.000275943
195	EQ21_and_Caprines	EQ21_and_Caprines88	-1.23058	0.967547	-0.000817232	0.000315051
196	EQ21_and_Caprines	EQ21_and_Caprines89	-0.737046	0.861502	-0.000900799	0.000375893
197	EQ21_and_Caprines	EQ21_and_Caprines90	-0.462979	0.740208	-0.000904001	0.000328677
198	EQ21_and_Caprines	EQ21_and_Caprines91	-1.11314	-1.29977	-0.000258333	5.64966e-06
199	EQ21_and_Caprines	EQ21_and_Caprines92	0.130604	0.420585	-0.000763524	7.43206e-05
200	EQ21_and_Caprines	EQ21_and_Caprines93	-0.14216	-1.58314	-0.000135239	-0.000176894
201	EQ21_and_Caprines	EQ21_and_Caprines94	-1.50152	-2.51962	6.19255e-05	-9.42504e-05
202	EQ21_and_Caprines	EQ21_and_Caprines95	-1.95527	-2.84185	0.000157887	-7.67106e-05
203	EQ21_and_Caprines	EQ21_and_Caprines96	-1.76436	-0.944052	-0.00033845	0.000130225
204	EQ21_and_Caprines	EQ21_and_Caprines97	-1.61264	1.17155	-0.000791897	0.000137269
205	EQ21_and_Caprines	EQ21_and_Caprines98	-1.35351	0.918909	-0.000801276	0.000295828
206	EQ21_and_Caprines	EQ21_and_Caprines99	-1.42879	0.602931	-0.000786055	0.000335755
207	EQ21_and_Caprines	EQ21_and_Caprines100	-1.79572	-0.435001	-0.000480228	0.000213561
208	EQ21_and_Caprines	EQ21_and_Caprines101	-2.33049	-1.16382	-0.000191243	0.000156901
209	EQ21_and_Caprines	EQ21_and_Caprines102	-3.33083	-2.50639	0.000288404	-9.74664e-06
210	EQ21_and_Caprines	EQ21_and_Caprines103	-4.04312	-2.55589	0.00042985	-0.00021731
211	EQ21_and_Caprines	EQ21_and_Caprines104	-3.48805	-2.30681	0.000281461	-1.98478e-06
212	EQ21_and_Caprines	EQ21_and_Caprines105	-1.99771	-2.53405	0.000101591	-2.93444e-05
213	EQ21_and_Caprines	EQ21_and_Caprines106	-3.86842	-4.83927	0.000679728	-0.000110685
214	EQ21_and_Caprines	EQ21_and_Caprines107	-3.66682	-4.85533	0.00065841	-0.0001114
215	EQ21_and_Caprines	EQ21_and_Caprines108	-3.81302	-4.19388	0.000589218	-8.96185e-05
216	EQ21_and_Caprines	EQ21_and_Caprines109	-3.94813	-3.69204	0.000545766	-7.59357e-05
217	EQ21_and_Caprines	EQ21_and_Caprines110	-3.71055	-2.78338	0.000389049	-2.78204e-05
218	EQ21_and_Caprines	EQ21_and_Caprines111	-4.14014	-0.928697	0.000110998	0.000100745
219	EQ21_and_Caprines	EQ21_and_Caprines112	8.80929	-2.63519	0.00101057	0.000864385
220	EQ21_and_Caprines	EQ21_and_Caprines113	9.19383	-3.84143	0.00123577	0.000859582
221	EQ21_and_Caprines	EQ21_and_Caprines114	7.4751	-5.07354	0.00152319	-0.000307468
222	EQ21_and_Caprines	EQ21_and_Caprines115	4.77189	-5.12103	0.00162716	-0.00146034
223	EQ21_and_Caprines	EQ21_and_Caprines116	-5.03445	-2.48443	0.000634756	-3.82062e-05
224	EQ21_and_Caprines	EQ21_and_Caprines117	-5.93437	-2.51689	0.000823115	-4.48533e-05
225	EQ21_and_Caprines	EQ21_and_Caprines118	-7.31927	-1.34005	0.00116921	0.000125817
226	EQ21_and_Caprines	EQ21_and_Caprines119	-3.66362	-1.72759	0.000207891	6.54356e-05
227	EQ21_and_Caprines	EQ21_and_Caprines120	-3.66362	-1.72759	0.000187693	6.11724e-05
228	EQ21_and_Caprines	EQ21_and_Caprines121	-2.09862	1.42849	-0.000769662	3.7211e-05
229	EQ21_and_Caprines	EQ21_and_Caprines122	-1.83793	-3.76594	0.000331717	-0.000185422
230	EQ21_and_Caprines	EQ21_and_Caprines123	-1.27947	-6.03268	0.000747564	-0.000413157
231	EQ21_and_Caprines	EQ21_and_Caprines124	0.00897388	-2.93592	0.00020388	-0.000420884
232	EQ21_and_Caprines	EQ21_and_Caprines125	-1.88524	1.24283	-0.000798147	9.76802e-05
233	EQ21_and_Caprines	EQ21_and_Caprines126	-2.37289	-0.394912	-0.000381248	0.000248913
234	EQ21_and_Caprines	EQ21_and_Caprines127	-2.89098	-3.03718	0.000301918	-4.4236e-05
235	EQ21_and_Caprines	EQ21_and_Caprines128	-2.3949	-4.40609	0.000479835	-0.000189412
236	EQ21_and_Caprines	EQ21_and_Caprines129	-3.32739	-3.96968	0.000502869	-0.000107742
237	EQ21_and_Caprines	EQ21_and_Caprines130	-3.27344	-1.86086	0.000165141	5.82345e-05
238	EQ21_and_Caprines	EQ21_and_Caprines131	-2.87862	-0.329811	-0.000325722	0.000257715
239	EQ21_and_Caprines	EQ21_and_Caprines132	-2.11942	1.72776	-0.000778464	-6.6433e-05
240	EQ21_and_Caprines	EQ21_and_Caprines133	-3.66283	-0.584784	-0.000114094	0.000170456
241	EQ21_and_Caprines	EQ21_and_Caprines134	-2.89248	-0.130292	-0.000395927	0.000281568
242	EQ21_and_Caprines	EQ21_and_Caprines135	-2.40062	0.00412568	-0.000497071	0.000284378
243	EQ21_and_Caprines	EQ21_and_Caprines136	-2.48651	-0.202325	-0.000416982	0.000270294
244	EQ21_and_Caprines	EQ21_and_Caprines137	-2.17609	-1.78461	-1.15149e-05	9.38494e-05
245	EQ21_and_Caprines	EQ21_and_Caprines138	-2.17609	-1.78461	-5.10969e-05	6.11449e-05
246	EQ21_and_Caprines	EQ21_and_Caprines139	-0.96511	-1.90095	-8.64506e-05	-0.000140839
247	EQ21_and_Caprines	EQ21_and_Caprines140	-0.825261	0.414311	-0.00102785	-0.000166399
248	EQ21_and_Caprines	EQ21_and_Caprines141	0.25823	0.69008	-0.000659476	-7.80562e-05
249	EQ21_and_Caprines	EQ21_and_Caprines142	0.25823	0.69008	-0.000653671	-6.32452e-05
250	EQ21_and_Caprines	EQ21_and_Caprines143	-0.115797	-1.14025	-0.000245107	-0.000104592
251	EQ21_and_Caprines	EQ21_and_Caprines144	-1.47084	-1.83585	-0.00010342	-1.58525e-05
252	EQ21_and_Caprines	EQ21_and_Caprines145	-3.26923	-3.36419	0.00041765	-4.9986e-05
253	EQ21_and_Caprines	EQ21_and_Caprines146	-3.26923	-3.36419	0.00038409	-5.67799e-05
254	EQ21_and_Caprines	EQ21_and_Caprines147	-2.57934	-0.309016	-0.000365332	0.00026158
255	EQ21_and_Caprines	EQ21_and_Caprines148	-2.39912	-2.90276	0.000214553	-3.74537e-05
256	EQ21_and_Caprines	EQ21_and_Caprines149	-2.46029	2.30553	-0.000974306	-4.0371e-05
257	EQ21_and_Caprines	EQ21_and_Caprines150	-1.45576	2.27508	-0.000988905	-0.000351171
258	EQ21_and_Caprines	EQ21_and_Caprines151	-1.97778	-6.0812	0.000750975	-0.000304442
259	EQ21_and_Caprines	EQ21_and_Caprines152	-2.84939	-3.63574	0.000393974	-0.000101938
260	EQ21_and_Caprines	EQ21_and_Caprines153	-3.70021	-1.48955	0.000137828	5.20514e-05
261	EQ21_and_Caprines	EQ21_and_Caprines154	-3.83884	0.505639	-0.000297325	0.000266278
262	EQ21_and_Caprines	EQ21_and_Caprines155	-3.06156	0.860371	-0.000437178	0.000220149
263	EQ21_and_Caprines	EQ21_and_Caprines156	-2.36324	0.908893	-0.000651007	0.000216086
264	EQ21_and_Caprines	EQ21_and_Caprines157	-2.34666	2.11294	-0.000881712	-8.85141e-05
